# Supplementary material for: The Efficacy of Radiotherapy without Surgery for External Auditory Canal Squamous Cell Carcinoma
Source: J Clin Med. 2022 Oct 6;11(19):5905. doi: 10.3390/jcm11195905 (PMC9571158; doi:10.3390/jcm11195905)
Supplement: Supplementary file 1 [file jcm-11-05905-s001.zip]

Archive with 1 entries (1 files):
- jcm-1921348-supplementary.pdf
